# Supplementary material for: Lumbar functional evaluation of pelvic bone sarcomas after surgical resection and spinal pelvic fixation: A clinical study of 304 cases
Source: Cancer Med. 2024 May 31;13(11):e7282. doi: 10.1002/cam4.7282 (PMC11140840; doi:10.1002/cam4.7282)
Supplement: Supplementary file 1 — Figure S1. [file CAM4-13-e7282-s001.zip]

Archive with 2 entries (2 files):
- cam47282-sup-0001-Figure_S1.tif
- Figure S1 caption.docx
