# Supplementary material for: Lumbar functional evaluation of pelvic bone sarcomas after surgical resection and spinal pelvic fixation: A clinical study of 304 cases
Source: Cancer Med. 2024 May 31;13(11):e7282. doi: 10.1002/cam4.7282 (PMC11140840; doi:10.1002/cam4.7282)
Supplement: Supplementary file 2 — Figure S2. [file CAM4-13-e7282-s003.zip]

Archive with 2 entries (2 files):
- cam47282-sup-0002-Figure_S2.jpg
- Figure S2 caption.docx
